# Supplementary material for: Osmotic Stress Blocks Mobility and Dynamic Regulation of Centriolar Satellites
Source: Cells. 2018 Jun 22;7(7):65. doi: 10.3390/cells7070065 (PMC6070812; doi:10.3390/cells7070065)
Supplement: Supplementary file 1 [file cells-07-00065-s001.zip]

Archive with 11 entries (10 files):
- Movie S4.avi
- __MACOSX/
- __MACOSX/._Movie S4.avi
- Movie S1.avi
- __MACOSX/._Movie S1.avi
- Movie S2.avi
- __MACOSX/._Movie S2.avi
- Movie S3.avi
- __MACOSX/._Movie S3.avi
- Supplemental figures.pdf
- __MACOSX/._Supplemental figures.pdf
